# Supplementary material for: Widespread gyrovirus co-infections in backyard chickens in Türkiye: molecular and Phylogenetic insights
Source: Vet Res Commun. 2026 May 2;50(4):298. doi: 10.1007/s11259-026-11241-0 (PMC13135576; doi:10.1007/s11259-026-11241-0)
Supplement: Supplementary file 1 — Supplementary Material 1 [file 11259_2026_11241_MOESM1_ESM.xlsx]

## Sheet: Sayfa1
Virus	Accession No.	Strain Name	Province
Chicken Anemia Virus (CAV)	MN717255	ChAV/TUR/1	Sivas
Chicken Anemia Virus (CAV)	MN717256	ChAV/TUR/12	Sivas
Chicken Anemia Virus (CAV)	MN717257	ChAV/TUR/28	Elazığ
Chicken Anemia Virus (CAV)	MN717258	ChAV/TUR/42	Malatya
Chicken Anemia Virus (CAV)	MN717259	ChAV/TUR/76	Tunceli
Chicken Anemia Virus (CAV)	MN717260	ChAV/TUR/94	Bingöl
AGyV2	PZ056908	AvGyV2/TUR/1	Sivas
AGyV2	PZ056909	AvGyV2/TUR/15	Sivas
AGyV2	PZ056910	AvGyV2/TUR/35	Elazığ
AGyV2	PZ056911	AvGyV2/TUR/48	Malatya
AGyV2	PZ056912	AvGyV2/TUR/75	Tunceli
GyV3	PZ056913	Ch-GyV3/TUR/1	Sivas
GyV3	PZ056914	Ch-GyV3/TUR/7	Sivas
GyV3	PZ056915	Ch-GyV3/TUR/26	Elazığ
GyV3	PZ056916	Ch-GyV3/TUR/45	Malatya
GyV3	PZ056917	Ch-GyV3/TUR/85	Bingöl
GyV4	PZ056918	Ch-GyV4/TUR/10	Sivas
GyV4	PZ056919	Ch-GyV4/TUR/61	Tunceli
GyV4	PZ056920	Ch-GyV4/TUR/65	Tunceli
GyV4	PZ056921	Ch-GyV4/TUR/75	Tunceli
GyV4	PZ056922	Ch-GyV4/TUR/85	Bingöl
GyVTu789	PZ056923	Ch-GyV6/TUR/29	Elazığ
GyVTu789	PZ056924	Ch-GyV6/TUR/34	Elazığ
GyVTu789	PZ056925	Ch-GyV6/TUR/46	Malatya
GyVTu789	PZ056926	Ch-GyV6/TUR/74	Tunceli
GyVTu789	PZ056927	Ch-GyV6/TUR/85	Bingöl
GyV7-SF	PZ056928	Ch-GyV7/TUR/23	Elazığ
GyV7-SF	PZ056929	Ch-GyV7/TUR/40	Elazığ
GyV7-SF	PZ056930	Ch-GyV7/TUR/47	Malatya
GyV7-SF	PZ056931	Ch-GyV7/TUR/55	Malatya
GyV7-SF	PZ056932	Ch-GyV7/TUR/60	Malatya
GyV7-SF	PZ056933	Ch-GyV7/TUR/79	Tunceli
